# Supplementary material for: Integrating multiomic resources and gene expression studies to identify candidates for engineering climate-resilient Brassica
Source: Front Plant Sci. 2026 Jul 7;17:1747148. doi: 10.3389/fpls.2026.1747148 (PMC13424706; doi:10.3389/fpls.2026.1747148)
Supplement: Supplementary file 1 [file Table1.xlsx]

## Sheet: Sheet2
Stress	Traits	SNP	Chr	Position	Reference	Stresses	Color
Cold	LPA	Bn-A01-p16646241	A01	14.49	Hu et al., 2021	Heat	Green
Cold	Emergence speed & rate (PC4)	BnvaA0121360636	A01	21.36	Luo et al., 2021	Salinity	Red
Cold	Seedling morphology (PC1)	BnvaA0205208795	A02	5.21	Luo et al., 2021	Cold/Freezing/Low temperataure	Navy Blue
Cold	Seedling morphology (PC1)	BnvaA0301673228	A03	1.67	Luo et al., 2021	Waterlogging/Submergence/Flooding	Pink
Cold	malondialdehyde	A3_12745092	A03	12.7451	Wu G et al., 2025	Drought/water deficit	Brown
Cold	Plant biomass (PC3)	BnvaA0320140457	A03	20.14	Luo et al., 2021
Cold	LPA	Bn-A03-p25474850	A03	23.84	Hu et al., 2021
Cold	LPA	Bn-A06-p369746	A06	0.82	Hu et al., 2021
Cold	Seedling morphology (PC1)	BnvaA0604099845	A06	4.1	Luo et al., 2021
Cold	LPA	Bn-A06-p5824546	A06	5.93	Hu et al., 2021
Cold	LPA	Bn-A07-p16039345	A07	17.92	Hu et al., 2021
Cold	malondialdehyde	A8_27299875	A08	27.2999	Wu G et al., 2025
Cold	Plant biomass (PC3)	BnvaA0903085508	A09	3.09	Luo et al., 2021
Cold	Germinatiton	QLTGA09-1	A09	44.89	Zhu J et al., 2021
Cold	Germinatiton	QLTGC01-1	C01	48.845	Zhu J et al., 2021
Cold	Germination speed & rate (PC2)	BnvaC0206243256	C02	6.24	Luo et al., 2021
Cold	LPA	Bn-scaff_18322_1-p2633571	C03	6.6	Hu et al., 2021
Cold	LPA	Bn-scaff_18322_1-p2086287	C03	7.03	Hu et al., 2021
Cold	LPA	Bn-scaff_24104_1-p13971	C06	37.06	Hu et al., 2021
Cold	LPA	Bn-scaff_17888_1-p236380	C09	15.75	Hu et al., 2021
Cold	LPA	Bn-scaff_20903_1-p264678	C09	16.87	Hu et al., 2021
Freezing	Seedling damage	chrA01_576522	A01	0.576522	Wrucke FD et al., 2019
Freezing	Relative electrolyte leakage (REL)	A01_8807262	A01	8.80726	Zheng et al., 2025
Freezing	Peroxidase (POD)	A01_11663504	A01	11.6635	Zheng et al., 2025
Freezing	Malondialdehyde (MDA) content	A01_11746143	A01	11.7461	Zheng et al., 2025
Freezing	Peroxidase (POD)	A01_14530671	A01	14.5307	Zheng et al., 2025
Freezing	Malondialdehyde (MDA) content	A01_14973620	A01	14.9736	Zheng et al., 2025
Freezing	Malondialdehyde (MDA) content	A01_15456789	A01	15.4568	Zheng et al., 2025
Freezing	Malondialdehyde (MDA) content	A01_17488455	A01	17.4885	Zheng et al., 2025
Freezing	Peroxidase (POD)	A01_18728472	A01	18.7285	Zheng et al., 2025
Freezing	Electrolyte leakage	chrA01_19846016	A01	19.846	Fiebelkorn et al., 2018
Freezing	Peroxidase (POD)	A01_20496591	A01	20.4966	Zheng et al., 2025
Freezing	Seedling damage	chrA01_22991258	A01	22.9913	Wrucke FD et al., 2019
Freezing	Electrolyte leakage	chrA02_2307152	A02	2.30715	Fiebelkorn et al., 2018
Freezing	Peroxidase (POD)	A02_2402539	A02	2.40254	Zheng et al., 2025
Freezing	Electrolyte leakage	chrA02_3086797	A02	3.0868	Fiebelkorn et al., 2018
Freezing	Electrolyte leakage	chrA02_3689678	A02	3.68968	Fiebelkorn et al., 2018
Freezing	Malondialdehyde (MDA) content	A02_4154161	A02	4.15416	Zheng et al., 2025
Freezing	Malondialdehyde (MDA) content	A02_8876692	A02	8.87669	Zheng et al., 2025
Freezing	Peroxidase (POD)	A02_10280613	A02	10.2806	Zheng et al., 2025
Freezing	Peroxidase (POD)	A02_11364110	A02	11.3641	Zheng et al., 2025
Freezing	Malondialdehyde (MDA) content	A02_13491682	A02	13.4917	Zheng et al., 2025
Freezing	Seedling damage	chrA02_21498544*	A02	21.4985	Wrucke FD et al., 2019
Freezing	Peroxidase (POD)	A02_22285777	A02	22.2858	Zheng et al., 2025
Freezing	Peroxidase (POD)	A02_23234048	A02	23.234	Zheng et al., 2025
Freezing	Peroxidase (POD)	A02_24305170	A02	24.3052	Zheng et al., 2025
Freezing	Peroxidase (POD)	A03_5296046	A03	5.29605	Zheng et al., 2025
Freezing	Electrolyte leakage	chrA03_8713005	A03	8.71301	Fiebelkorn et al., 2018
Freezing	Malondialdehyde (MDA) content	A03_9502433	A03	9.50243	Zheng et al., 2025
Freezing	Electrolyte leakage	chrA03_13785957	A03	13.786	Fiebelkorn et al., 2018
Freezing	Malondialdehyde (MDA) content	A03_14758625	A03	14.7586	Zheng et al., 2025
Freezing	Peroxidase (POD)	A03_17162844	A03	17.1628	Zheng et al., 2025
Freezing	Malondialdehyde (MDA) content	A03_24166793	A03	24.1668	Zheng et al., 2025
Freezing	Malondialdehyde (MDA) content	A03_26620335	A03	26.6203	Zheng et al., 2025
Freezing	Relative electrolyte leakage (REL)	A03_28739852	A03	28.7399	Zheng et al., 2025
Freezing	Relative electrolyte leakage (REL)	A04_975627	A04	0.975627	Zheng et al., 2025
Freezing	Peroxidase (POD)	A04_5402069	A04	5.40207	Zheng et al., 2025
Freezing	Malondialdehyde (MDA) content	A04_6832085	A04	6.83209	Zheng et al., 2025
Freezing	Peroxidase (POD)	A04_7676829	A04	7.67683	Zheng et al., 2025
Freezing	Electrolyte leakage	chrA04_11899018	A04	11.899	Fiebelkorn et al., 2018
Freezing	Malondialdehyde (MDA) content	A04_16815725	A04	16.8157	Zheng et al., 2025
Freezing	Malondialdehyde (MDA) content	A05_2158610	A05	2.15861	Zheng et al., 2025
Freezing	Malondialdehyde (MDA) content	A05_6718093	A05	6.71809	Zheng et al., 2025
Freezing	Malondialdehyde (MDA) content	A05_11789810	A05	11.7898	Zheng et al., 2025
Freezing	Seedling damage	chrA05_19818897	A05	19.8189	Wrucke FD et al., 2018
Freezing	Electrolyte leakage	chrA05_20898044	A05	20.898	Fiebelkorn et al., 2018
Freezing	Malondialdehyde (MDA) content	A06_693865	A06	0.693865	Zheng et al., 2025
Freezing	deacclimation	S1_122523793	A06	2.47495	Horvath PD et al., 2020
Freezing	Malondialdehyde (MDA) content	A06_11478249	A06	11.4782	Zheng et al., 2025
Freezing	Malondialdehyde (MDA) content	A06_12574782	A06	12.5748	Zheng et al., 2025
Freezing	Malondialdehyde (MDA) content	A06_18299304	A06	18.2993	Zheng et al., 2025
Freezing	Electrolyte leakage	chrA06_21439204	A06	21.4392	Fiebelkorn et al., 2018
Freezing	Peroxidase (POD)	A06_22937261	A06	22.9373	Zheng et al., 2025
Freezing	Malondialdehyde (MDA) content	A06_23389063	A06	23.3891	Zheng et al., 2025
Freezing	Electrolyte leakage	chrA07_1662683	A07	1.66268	Fiebelkorn et al., 2018
Freezing	Peroxidase (POD)	A07_1795276	A07	1.79528	Zheng et al., 2025
Freezing	Visual Damage; Fv/Fo	S1_155086644	A07	10.64	Chao et al., 2021
Freezing	Seedling damage	chrA07_13505270	A07	13.5053	Wrucke FD et al., 2019
Freezing	Electrolyte leakage	chrA07_15775877	A07	15.7759	Fiebelkorn et al., 2018
Freezing	Peroxidase (POD)	A07_20949570	A07	20.9496	Zheng et al., 2025
Freezing	Malondialdehyde (MDA) content	A07_21640722	A07	21.6407	Zheng et al., 2025
Freezing	Seedling damage	chrA07_22705786	A07	22.7058	Wrucke FD et al., 2018
Freezing	Malondialdehyde (MDA) content	A08_4903171	A08	4.90317	Zheng et al., 2025
Freezing	Seedling damage	chrA08_5411182	A08	5.41118	Wrucke FD et al., 2019
Freezing	Relative electrolyte leakage (REL)	A08_12645720	A08	12.6457	Zheng et al., 2025
Freezing	Relative electrolyte leakage (REL)	A08_13091012	A08	13.091	Zheng et al., 2025
Freezing	Electrolyte leakage	chrA08_15028373	A08	15.0284	Fiebelkorn et al., 2018
Freezing	Relative electrolyte leakage (REL)	A08_16353648	A08	16.3536	Zheng et al., 2025
Freezing	Malondialdehyde (MDA) content	A08_17295023	A08	17.295	Zheng et al., 2025
Freezing	Relative electrolyte leakage (REL)	A08_18468106	A08	18.4681	Zheng et al., 2025
Freezing	Seedling damage	chrA09_527522	A09	0.527522	Wrucke FD et al., 2018
Freezing	Peroxidase (POD)	A09_1684083	A09	1.68408	Zheng et al., 2025
Freezing	Peroxidase (POD)	A09_5221603	A09	5.2216	Zheng et al., 2025
Freezing	Seedling damage	chrA09_8152488	A09	8.15249	Wrucke FD et al., 2019
Freezing	Peroxidase (POD)	A09_10880138	A09	10.8801	Zheng et al., 2025
Freezing	Malondialdehyde (MDA) content	A09_12680507	A09	12.6805	Zheng et al., 2025
Freezing	Electrolyte leakage	chrA09_13997359	A09	13.9974	Fiebelkorn et al., 2018
Freezing	Relative electrolyte leakage (REL)	A09_15592447	A09	15.5924	Zheng et al., 2025
Freezing	Malondialdehyde (MDA) content	A09_19551841	A09	19.5518	Zheng et al., 2025
Freezing	Seedling damage	chrA09_20760335	A09	20.7603	Wrucke FD et al., 2018
Freezing	Fv/Fo (3d and 7d)	S1_209198432	A09	21.78	Chao et al., 2021
Freezing	Peroxidase (POD)	A09_21887812	A09	21.8878	Zheng et al., 2025
Freezing	Malondialdehyde (MDA) content	A09_24000036	A09	24	Zheng et al., 2025
Freezing	Malondialdehyde (MDA) content	A09_32841153	A09	32.8412	Zheng et al., 2025
Freezing	Malondialdehyde (MDA) content	A10_1729048	A10	1.72905	Zheng et al., 2025
Freezing	Seedling damage	chrA10_4985855	A10	4.98585	Wrucke FD et al., 2019
Freezing	Malondialdehyde (MDA) content	A10_7564928	A10	7.56493	Zheng et al., 2025
Freezing	Seedling damage	chrA10_10273633	A10	10.2736	Wrucke FD et al., 2019
Freezing	Electrolyte leakage	chrA10_11369355	A10	11.3694	Fiebelkorn et al., 2018
Freezing	Peroxidase (POD)	A10_12309130	A10	12.3091	Zheng et al., 2025
Freezing	Soluble protein (SP)	A10_14841582	A10	14.8416	Zheng et al., 2025
Freezing	Peroxidase (POD)	C01_710432	C01	0.710432	Zheng et al., 2025
Freezing	Seedling damage	chrC01_2250328	C01	2.25033	Wrucke FD et al., 2018
Freezing	Seedling damage	chrC01_3340581	C01	3.34058	Wrucke FD et al., 2018
Freezing	Relative electrolyte leakage (REL)	C01_4007851	C01	4.00785	Zheng et al., 2025
Freezing	Peroxidase (POD)	C01_5078809	C01	5.07881	Zheng et al., 2025
Freezing	Seedling damage	chrC01_6790091	C01	6.79009	Wrucke FD et al., 2018
Freezing	Peroxidase (POD)	C01_11197202	C01	11.1972	Zheng et al., 2025
Freezing	Relative electrolyte leakage (REL)	C01_14269231	C01	14.2692	Zheng et al., 2025
Freezing	Malondialdehyde (MDA) content	C01_20977985	C01	20.978	Zheng et al., 2025
Freezing	Seedling damage	chrC01_22692192	C01	22.6922	Wrucke FD et al., 2018
Freezing	Electrolyte leakage	chrC01_24626301	C01	24.6263	Fiebelkorn et al., 2018
Freezing	Relative electrolyte leakage (REL)	C02_5259772	C02	5.25977	Zheng et al., 2025
Freezing	Peroxidase (POD)	C02_8437627	C02	8.43763	Zheng et al., 2025
Freezing	Malondialdehyde (MDA) content	C02_9024919	C02	9.02492	Zheng et al., 2025
Freezing	Relative electrolyte leakage (REL)	C02_10131860	C02	10.1319	Zheng et al., 2025
Freezing	Malondialdehyde (MDA) content	C02_12399446	C02	12.3994	Zheng et al., 2025
Freezing	Seedling damage	chrC02_13271272	C02	13.2713	Wrucke FD et al., 2018
Freezing	Malondialdehyde (MDA) content	C02_16486406	C02	16.4864	Zheng et al., 2025
Freezing	Seedling damage	chrC02_22121079	C02	22.1211	Wrucke FD et al., 2018
Freezing	Peroxidase (POD)	C02_23746532	C02	23.7465	Zheng et al., 2025
Freezing	Peroxidase (POD)	C02_25931198	C02	25.9312	Zheng et al., 2025
Freezing	Malondialdehyde (MDA) content	C02_26503718	C02	26.5037	Zheng et al., 2025
Freezing	Seedling damage	chrC02_28801735	C02	28.8017	Wrucke FD et al., 2018
Freezing	Electrolyte leakage	chrC02_29995255	C02	29.9953	Fiebelkorn et al., 2018
Freezing	Peroxidase (POD)	C02_31623357	C02	31.6234	Zheng et al., 2025
Freezing	Malondialdehyde (MDA) content	C02_33696906	C02	33.6969	Zheng et al., 2025
Freezing	Visual Damage; Fv/Fo	S1_316742524	C02	39.24	Chao et al., 2021
Freezing	Relative electrolyte leakage (REL)	C02_40233254	C02	40.2333	Zheng et al., 2025
Freezing	Peroxidase (POD)	C03_1890571	C03	1.89057	Zheng et al., 2025
Freezing	Malondialdehyde (MDA) content	C03_4762833	C03	4.76283	Zheng et al., 2025
Freezing	Malondialdehyde (MDA) content	C03_5941785	C03	5.94179	Zheng et al., 2025
Freezing	Peroxidase (POD)	C03_9638194	C03	9.63819	Zheng et al., 2025
Freezing	Soluble protein (SP)	C03_17643666	C03	17.6437	Zheng et al., 2025
Freezing	Malondialdehyde (MDA) content	C03_20861869	C03	20.8619	Zheng et al., 2025
Freezing	Malondialdehyde (MDA) content	C03_22213298	C03	22.2133	Zheng et al., 2025
Freezing	Malondialdehyde (MDA) content	C03_24359744	C03	24.3597	Zheng et al., 2025
Freezing	Malondialdehyde (MDA) content	C03_26596299	C03	26.5963	Zheng et al., 2025
Freezing	Peroxidase (POD)	C03_27830475	C03	27.8305	Zheng et al., 2025
Freezing	Peroxidase (POD)	C03_31449699	C03	31.4497	Zheng et al., 2025
Freezing	Visual Damage; Fv/Fo	S1_359625016	C03	35.9	Chao et al., 2021
Freezing	Seedling damage	chrC03_36281982	C03	36.282	Wrucke FD et al., 2018
Freezing	Malondialdehyde (MDA) content	C03_39001234	C03	39.0012	Zheng et al., 2025
Freezing	Seedling damage	chrC03_40219443	C03	40.2194	Wrucke FD et al., 2018
Freezing	Malondialdehyde (MDA) content	C03_41142458	C03	41.1425	Zheng et al., 2025
Freezing	Peroxidase (POD)	C03_42846068	C03	42.8461	Zheng et al., 2025
Freezing	Relative electrolyte leakage (REL)	C03_43706942	C03	43.7069	Zheng et al., 2025
Freezing	Peroxidase (POD)	C03_49302338	C03	49.3023	Zheng et al., 2025
Freezing	Malondialdehyde (MDA) content	C03_50029541	C03	50.0295	Zheng et al., 2025
Freezing	Soluble protein (SP)	C03_54258195	C03	54.2582	Zheng et al., 2025
Freezing	Seedling damage	chrC03_55129282	C03	55.1293	Wrucke FD et al., 2018
Freezing	deacclimation	S1_38158858	C03	57.8595	Horvath PD et al., 2020
Freezing	Soluble protein (SP)	C03_59193977	C03	59.194	Zheng et al., 2025
Freezing	Malondialdehyde (MDA) content	C04_5232959	C04	5.23296	Zheng et al., 2025
Freezing	Relative electrolyte leakage (REL)	C04_7855310	C04	7.85531	Zheng et al., 2025
Freezing	Soluble protein (SP)	C04_10039030	C04	10.039	Zheng et al., 2025
Freezing	Malondialdehyde (MDA) content	C04_13145181	C04	13.1452	Zheng et al., 2025
Freezing	Peroxidase (POD)	C04_14383895	C04	14.3839	Zheng et al., 2025
Freezing	Malondialdehyde (MDA) content	C04_21279837	C04	21.2798	Zheng et al., 2025
Freezing	Malondialdehyde (MDA) content	C04_22213299	C04	22.2133	Zheng et al., 2025
Freezing	Seedling damage	chrC04_23256454	C04	23.2565	Wrucke FD et al., 2018
Freezing	Malondialdehyde (MDA) content	C04_25356957	C04	25.357	Zheng et al., 2025
Freezing	Malondialdehyde (MDA) content	C04_31553023	C04	31.553	Zheng et al., 2025
Freezing	Peroxidase (POD)	C04_32634754	C04	32.6348	Zheng et al., 2025
Freezing	Seedling damage	chrC04_35956367	C04	35.9564	Wrucke FD et al., 2018
Freezing	Malondialdehyde (MDA) content	C04_38829420	C04	38.8294	Zheng et al., 2025
Freezing	Peroxidase (POD)	C04_41979929	C04	41.9799	Zheng et al., 2025
Freezing	Electrolyte leakage	chrC04_44016709	C04	44.0167	Fiebelkorn et al., 2018
Freezing	Malondialdehyde (MDA) content	C05_2077126	C05	2.07713	Zheng et al., 2025
Freezing	Electrolyte leakage	chrC05_2379280	C05	2.37928	Fiebelkorn et al., 2018
Freezing	Seedling damage	chrC05_4660254	C05	4.66025	Wrucke FD et al., 2019
Freezing	Malondialdehyde (MDA) content	C05_6508496	C05	6.5085	Zheng et al., 2025
Freezing	Seedling damage	chrC05_12310312	C05	12.3103	Wrucke FD et al., 2019
Freezing	Peroxidase (POD)	C05_17387274	C05	17.3873	Zheng et al., 2025
Freezing	Malondialdehyde (MDA) content	C05_19319251	C05	19.3193	Zheng et al., 2025
Freezing	Malondialdehyde (MDA) content	C05_22213300	C05	22.2133	Zheng et al., 2025
Freezing	Peroxidase (POD)	C05_25087193	C05	25.0872	Zheng et al., 2025
Freezing	Relative electrolyte leakage (REL)	C05_26273523	C05	26.2735	Zheng et al., 2025
Freezing	Peroxidase (POD)	C05_27269563	C05	27.2696	Zheng et al., 2025
Freezing	Soluble protein (SP)	C05_28682577	C05	28.6826	Zheng et al., 2025
Freezing	Seedling damage	chrC05_31062008	C05	31.062	Wrucke FD et al., 2019
Freezing	Peroxidase (POD)	C05_35355983	C05	35.356	Zheng et al., 2025
Freezing	Seedling damage	chrC05_38816924	C05	38.8169	Wrucke FD et al., 2018
Freezing	Malondialdehyde (MDA) content	C05_39673440	C05	39.6734	Zheng et al., 2025
Freezing	Seedling damage	chrC05_42883306	C05	42.8833	Wrucke FD et al., 2019
Freezing	Seedling damage	chrC06_2107349	C06	2.10735	Wrucke FD et al., 2019
Freezing	Seedling damage	chrC06_6479434	C06	6.47943	Wrucke FD et al., 2018
Freezing	Malondialdehyde (MDA) content	C06_7820261	C06	7.82026	Zheng et al., 2025
Freezing	Malondialdehyde (MDA) content	C06_10926854	C06	10.9269	Zheng et al., 2025
Freezing	Relative electrolyte leakage (REL)	C06_12737313	C06	12.7373	Zheng et al., 2025
Freezing	Seedling damage	chrC06_17935061	C06	17.9351	Wrucke FD et al., 2018
Freezing	Malondialdehyde (MDA) content	C06_18486456	C06	18.4865	Zheng et al., 2025
Freezing	Peroxidase (POD)	C06_20528130	C06	20.5281	Zheng et al., 2025
Freezing	Malondialdehyde (MDA) content	C06_22213301	C06	22.2133	Zheng et al., 2025
Freezing	Malondialdehyde (MDA) content	C07_3759727	C07	3.75973	Zheng et al., 2025
Freezing	Malondialdehyde (MDA) content	C07_5572280	C07	5.57228	Zheng et al., 2025
Freezing	Malondialdehyde (MDA) content	C07_6973449	C07	6.97345	Zheng et al., 2025
Freezing	Malondialdehyde (MDA) content	C07_8768472	C07	8.76847	Zheng et al., 2025
Freezing	Relative electrolyte leakage (REL)	C07_9627738	C07	9.62774	Zheng et al., 2025
Freezing	Malondialdehyde (MDA) content	C07_10157533	C07	10.1575	Zheng et al., 2025
Freezing	Electrolyte leakage	chrC07_11984509	C07	11.9845	Fiebelkorn et al., 2018
Freezing	Peroxidase (POD)	C07_13076427	C07	13.0764	Zheng et al., 2025
Freezing	Visual Damage; Fv/Fo	S1_528342773	C07	14.7	Chao et al., 2021
Freezing	Seedling damage	chrC07_18646925	C07	18.6469	Wrucke FD et al., 2018
Freezing	Electrolyte leakage	chrC07_19358948	C07	19.3589	Fiebelkorn et al., 2018
Freezing	Malondialdehyde (MDA) content	C07_22213302	C07	22.2133	Zheng et al., 2025
Freezing	Relative electrolyte leakage (REL)	C07_27290736	C07	27.2907	Zheng et al., 2025
Freezing	Relative electrolyte leakage (REL)	C07_32831764	C07	32.8318	Zheng et al., 2025
Freezing	Peroxidase (POD)	C07_37348434	C07	37.3484	Zheng et al., 2025
Freezing	Seedling damage	chrC07_42313730	C07	42.3137	Wrucke FD et al., 2019
Freezing	Peroxidase (POD)	C08_741380	C08	0.74138	Zheng et al., 2025
Freezing	Malondialdehyde (MDA) content	C08_2522465	C08	2.52246	Zheng et al., 2025
Freezing	Malondialdehyde (MDA) content	C08_3481692	C08	3.48169	Zheng et al., 2025
Freezing	Visual Damage; Fv/Fo	S1_567184601	C08	8.77	Chao et al., 2021
Freezing	Malondialdehyde (MDA) content	C08_9269910	C08	9.26991	Zheng et al., 2025
Freezing	Malondialdehyde (MDA) content	C08_13582883	C08	13.5829	Zheng et al., 2025
Freezing	Malondialdehyde (MDA) content	C08_17813574	C08	17.8136	Zheng et al., 2025
Freezing	Malondialdehyde (MDA) content	C08_20367721	C08	20.3677	Zheng et al., 2025
Freezing	Malondialdehyde (MDA) content	C08_22213303	C08	22.2133	Zheng et al., 2025
Freezing	Peroxidase (POD)	C08_24016547	C08	24.0165	Zheng et al., 2025
Freezing	Peroxidase (POD)	C08_27268827	C08	27.2688	Zheng et al., 2025
Freezing	Peroxidase (POD)	C08_30096692	C08	30.0967	Zheng et al., 2025
Freezing	Peroxidase (POD)	C08_33006743	C08	33.0067	Zheng et al., 2025
Freezing	Malondialdehyde (MDA) content	C08_34266184	C08	34.2662	Zheng et al., 2025
Freezing	Peroxidase (POD)	C08_37105370	C08	37.1054	Zheng et al., 2025
Freezing	Malondialdehyde (MDA) content	C08_38463161	C08	38.4632	Zheng et al., 2025
Freezing	Peroxidase (POD)	C09_1562504	C09	1.5625	Zheng et al., 2025
Freezing	Seedling damage	chrC09_4883671	C09	4.88367	Wrucke FD et al., 2019
Freezing	Electrolyte leakage	chrC09_6480034	C09	6.48003	Fiebelkorn et al., 2018
Freezing	Peroxidase (POD)	C09_13034151	C09	13.0342	Zheng et al., 2025
Freezing	Malondialdehyde (MDA) content	C09_22213304	C09	22.2133	Zheng et al., 2025
Freezing	Peroxidase (POD)	C09_23083492	C09	23.0835	Zheng et al., 2025
Freezing	Seedling damage	chrC09_31942271	C09	31.9423	Wrucke FD et al., 2019
Freezing	Malondialdehyde (MDA) content	C09_35660937	C09	35.6609	Zheng et al., 2025
Freezing	Seedling damage	chrC09_38011140	C09	38.0111	Wrucke FD et al., 2018
Freezing	Fv/Fo (3d)	S1_641455172	C09	44.56	Chao et al., 2021
Freezing	Seedling damage	chrC09_45401975	C09	45.402	Wrucke FD et al., 2019
Freezing	Peroxidase (POD)	C09_47899711	C09	47.8997	Zheng et al., 2025
Low temperature/cold	frost damage index (FDI)	qFDI.18CC_1.2	A01	6.3	Qin M et al., 2022
Low temperature/cold	frost damage index (FDI)	qFDI.18CC_1.1	A01	7.95	Qin M et al., 2022
Low temperature/cold	Germination Index	A01_28318265	A01	28.3183	Wang R et al., 2025
Low temperature/cold	Germination Index	A01_32189627	A01	32.1896	Wang R et al., 2025
Low temperature/cold	Germination Index	A03_757077	A03	0.757077	Wang R et al., 2025
Low temperature/cold	frost damage index (FDI)	qFDI.17YL_4.1	A04	12.5	Qin M et al., 2022
Low temperature/cold	frost damage index (FDI)	qFDI.17YL_4.2	A04	13.05	Qin M et al., 2022
Low temperature/cold	frost damage index (FDI)	qFDI.18QX_5.1	A05	0.3	Qin M et al., 2022
Low temperature/cold	frost damage index (FDI)	qFDI.18QX_5.2	A05	1.45	Qin M et al., 2022
Low temperature/cold	frost damage index (FDI)	qFDI.18QX_6.1	A06	2.55	Qin M et al., 2022
Low temperature/cold	frost damage index (FDI)	qFDI.18YL_7.1	A07	23.05	Qin M et al., 2022
Low temperature/cold	frost damage index (FDI)	qFDI.18CC_9.1	A09	2	Qin M et al., 2022
Low temperature/cold	Germination Index	A09_4165877	A09	4.16588	Wang R et al., 2025
Low temperature/cold	Germination Index	A09_5559323	A09	5.55932	Wang R et al., 2025
Low temperature/cold	Germination Index	A09_6424480	A09	6.42448	Wang R et al., 2025
Low temperature/cold	frost damage index (FDI)	qFDI.18YL_11.2	C01	7.65	Qin M et al., 2022
Low temperature/cold	frost damage index (FDI)	qFDI.18YL_11.1	C01	10.55	Qin M et al., 2022
Low temperature/cold	Germination Index	C01_35514931	C01	35.5149	Wang R et al., 2025
Low temperature/cold	frost damage index (FDI)	qFDI.18YL_12.2	C02	1.4	Qin M et al., 2022
Low temperature/cold	frost damage index (FDI)	qFDI.17YL_12.2	C02	3.25	Qin M et al., 2022
Low temperature/cold	frost damage index (FDI)	qFDI.18YL_12.1	C02	4.25	Qin M et al., 2022
Low temperature/cold	frost damage index (FDI)	qFDI.18QX_12.2	C02	11.4	Qin M et al., 2022
Low temperature/cold	frost damage index (FDI)	qFDI.18QX_12.1	C02	12.65	Qin M et al., 2022
Low temperature/cold	frost damage index (FDI)	qFDI.18CC_12.3	C02	20.15	Qin M et al., 2022
Low temperature/cold	Germination Index	C02_21862784	C02	21.8628	Wang R et al., 2025
Low temperature/cold	Germination Index	C02_21871792	C02	21.8718	Wang R et al., 2025
Low temperature/cold	frost damage index (FDI)	qFDI.18CC_12.1	C02	30.45	Qin M et al., 2022
Low temperature/cold	frost damage index (FDI)	qFDI.17YL_12.1	C02	44.1	Qin M et al., 2022
Low temperature/cold	Germination Index	C02_55511611	C02	55.5116	Wang R et al., 2025
Low temperature/cold	Germination Index	C03_7816569	C03	7.81657	Wang R et al., 2025
Low temperature/cold	Germination Index	C03_7902625	C03	7.90262	Wang R et al., 2025
Low temperature/cold	frost damage index (FDI)	qFDI.BLUP_14.1	C04	30.9	Qin M et al., 2022
Low temperature/cold	Germination Index	C04_38900184	C04	38.9002	Wang R et al., 2025
Low temperature/cold	Germination Index	C04_41888411	C04	41.8884	Wang R et al., 2025
Low temperature/cold	Germination Index	C06_45419963	C06	45.42	Wang R et al., 2025
Low temperature/cold	frost damage index (FDI)	qFDI.18CC_17.1	C07	35.15	Qin M et al., 2022
Low temperature/cold	frost damage index (FDI)	qFDI.18CC_18.1	C08	25.85	Qin M et al., 2022
Low temperature/cold	Germination Index	C09_3860542	C09	3.86054	Wang R et al., 2025
Drought	Protein content change	Bn-A01-p1890102	A01	1.42	Sheng et al., 2023
Drought	DTF	4167999|F|0–65:C>G-65:C>G	A01	4.03848	Raman et al., 2023
Drought	Fresh weight (FW)	Bn-A01-p7558345	A01	6.89896	Zhang J et al., 2015
Drought	SPAD	3089844|F|0–24:G>C-24:G>C	A01	7.82645	Raman et al., 2023
Drought	Composite D value; SL; RL	A01_20309256	A01	20.31	Lu et al., 2024
Drought	Composite D Value; GP; RL	A01_20331510	A01	20.33	Lu et al., 2024
Drought	Caffeic acid	Bn-A02-p27755843	A02	0.44	Salami M et al. 2024b
Drought	Shoot length (SL)	qSL-2-3	A02	2.78368	Gad M et al., 2021
Drought	Shoot length (SL)	qSL-2-4	A02	2.78368	Gad M et al., 2021
Drought	Caffeic acid	Bn-A02-p12044265	A02	16.77	Salami M et al. 2024b
Drought	SY	3173313	A02	19.7383	Raman et al., 2023
Drought	SY	3173313	A02	19.7383	Raman et al., 2023
Drought	Root-to-shoot length ratio (R/S)	qR/s-2-1	A02	21.3275	Gad M et al., 2021
Drought	Root-to-shoot length ratio (R/S)	qR/s-2-2	A02	22.0902	Gad M et al., 2021
Drought	Caffeic acid	Bn-A02-p25079431	A02	23.15	Salami M et al. 2024b
Drought	Caffeic acid	Bn-A02-p25105527	A02	23.18	Salami M et al. 2024b
Drought	SPAD	26680018	A02	23.4331	Raman et al., 2023
Drought	Caffeic acid	Bn-A02-p26154897	A02	23.78	Salami M et al. 2024b
Drought	Caffeic acid	Bn-A02-p27055844	A02	24.38	Salami M et al. 2024b
Drought	Caffeic acid	Bn-A02-p27786739	A02	24.74	Salami M et al. 2024b
Drought	SPAD	3095732|F|0–21:C>A-21:C>A	A03	1.88213	Raman et al., 2023
Drought	Root length (RL), Root Shoot ratio (R/S)	Bn-A03-p15141821	A03	14.2502	Zhang J et al., 2015
Drought	Protein content change	Bn-A03-p15615278	A03	14.67	Sheng et al., 2023
Drought	Oil content change	Bn-A03-p21357849	A03	20.13	Sheng et al., 2023
Drought	Coumaric acid	Bn-A04-p1865434	A04	1.59	Salami M et al. 2024b
Drought	Days to flowering	Bn-A04-p2568394	A04	2.28	Salami M et al. 2024b
Drought	Oil content change	Bn-A04-p17845366	A04	17.94	Sheng et al., 2023
Drought	R/S	Bn-scaff_15908_1-p140050	A05	3.53532	Zhang J et al., 2015
Drought	Shoot length (SL)	Bn-A05-p6415983	A05	5.96403	Zhang J et al., 2015
Drought	GR, RFW	A05-cluster	A05	9.41	Khanzada H et al., 2020
Drought	Composite D value	A05_17375507	A05	17.37	Lu et al., 2024
Drought	Oil content change	Bn-A05-p21188442	A05	19.34	Sheng et al., 2023
Drought	Root-to-shoot length ratio (R/S)	qR/s-6-2	A06	1.74962	Gad M et al., 2021
Drought	Days to flowering	Bn-A06-p3437409	A06	12.62	Salami M et al. 2024b
Drought	Chlorogenic acid	Bn-A06p3839293	A06	13.7	Salami M et al. 2024b
Drought	Oil content change	Bn-A06-p19292104	A06	15.31	Sheng et al., 2023
Drought	R/S	Bn-A10-p11466727	A07	2.03606	Zhang J et al., 2015
Drought	R/S	Bn-A10-p3063220	A07	4.14963	Zhang J et al., 2015
Drought	Oil content change	Bn-A07-p16423207	A07	18.39	Sheng et al., 2023
Drought	Composite D value	A07_19610564	A07	19.61	Lu et al., 2024
Drought	Chlorogenic acid	Bn-A07-p6542812	A07	20.72	Salami M et al. 2024b
Drought	RFW	A08-cluster	A08	4.11	Khanzada H et al., 2020
Drought	SY	3140140	A08	11.6957	Raman et al., 2023
Drought	Protein content change	Bn-A08-p18820218	A08	16.17	Sheng et al., 2023
Drought	Water Holding Capacity (WHC)	S9_19159584	A09	19.15	Wang et al., 2024
Drought	Days to flowering, Branch number/plant	Bn-A09-p23861045	A09	22.22	Salami M et al. 2024b
Drought	Days to flowering, Branch number/plant	Bn-A09-p23904905	A09	22.26	Salami M et al. 2024b
Drought	Days to flowering, Branch number/plant	Bn-A09-p23928417	A09	22.31	Salami M et al. 2024b
Drought	Days to flowering, Branch number/plant	Bn-A09-p23928674	A09	22.31	Salami M et al. 2024b
Drought	Days to flowering, Branch number/plant	Bn-A09-p24003969	A09	22.31	Salami M et al. 2024b
Drought	SPAD	3083376|F|0–17:A>G-17:A>G	A09	26.4771	Raman et al., 2023
Drought	Chlorogenic acid	Bn-A09p28758854	A09	26.69	Salami M et al. 2024b
Drought	DTF	3153720	A09	29.3563	Raman et al., 2023
Drought	SY	3153720	A09	29.3563	Raman et al., 2023
Drought	Caffeic acid	Bn-A09-1035981539	A09	33.1	Salami M et al. 2024b
Drought	Days to flowering	Bn-A10-p15542820	A10	0.22	Salami M et al. 2024a
Drought	Days to flowering	Bn-A10-p7252424	A10	8.89	Salami M et al. 2024a
Drought	Days to flowering	Bn-A10-p7347530	A10	8.99	Salami M et al. 2024a
Drought	water loss ratio (WLR3)	A10_10510902	A10	10.5109	Shahzad A et al., 2021
Drought	Days to Flower; Root Mass (RPF)	BSNP3510 (Peak Marker)	A10	13.58	Fletcher et al., 2015
Drought	water loss ratio (WLR1); WLR3	A10_14518988	A10	14.519	Shahzad A et al., 2021
Drought	water loss ratio (WLR1)	A10_14797339	A10	14.7973	Shahzad A et al., 2021
Drought	water loss ratio (WLR1); WLR3	A10_14863060	A10	14.8631	Shahzad A et al., 2021
Drought	water loss ratio (WLR1); WLR4	A10_14865349	A10	14.8653	Shahzad A et al., 2021
Drought	water loss ratio (WLR2)	A10_14967680	A10	14.9677	Shahzad A et al., 2021
Drought	water loss ratio (WLR2)	A10_15040248	A10	15.0402	Shahzad A et al., 2021
Drought	water loss ratio (WLR4)	A10_15043924	A10	15.0439	Shahzad A et al., 2021
Drought	water loss ratio (WLR2)	A10_15046760	A10	15.0468	Shahzad A et al., 2021
Drought	Days to flowering	Bn-A10-p15405149	A10	16.09	Salami M et al. 2024
Drought	Days to flowering	Bn-A10-p15361519	A10	16.1398	Salami M et al. 2024
Drought	Days to flowering	Bn-A10-p15330596	A10	16.1643	Salami M et al. 2024
Drought	SPAD	3083310|F|0–11:A>T-11:A>T	A10	16.2532	Raman et al., 2023
Drought	Drought stress index (DSI)_Root length (DSI_RL)	qDSI_RL-11-7	C01	2.41178	Gad M et al., 2021
Drought	Protein content change	Bn-scaff_19193_1-p527597	C01	5.77	Sheng et al., 2023
Drought	Drought stress index (DSI)	Bn-scaff_17369_1-p625180	C01	11.7466	Zhang J et al., 2015
Drought	Caffeic acid	Bn-scaff_15712_13-p38138	C02	0.372866	Salami M et al. 2024b
Drought	Caffeic acid	Bn-scaff_17623_1-p837616	C02	0.455566	Salami M et al. 2024b
Drought	Caffeic acid	Bn-scaff 17522_1-p1497074	C02	5.16274	Salami M et al. 2024b
Drought	DTF	3128614	C02	9.2871	Raman et al., 2023
Drought	Thousand seed weight	Bn-scaff_18702_1-p263991	C02	16.2515	Salami M et al. 2024a
Drought	Thousand seed weight	Bn-scaff_18702_1-p270197	C02	16.2604	Salami M et al. 2024a
Drought	Thousand seed weight	Bn-scaff_18702_1-p288731	C02	16.279	Salami M et al. 2024a
Drought	Thousand seed weight	Bn-scaff_18702_1-p323368	C02	16.3147	Salami M et al. 2024a
Drought	Thousand seed weight	Bn-scaff_18702_1-p361232	C02	16.355	Salami M et al. 2024a
Drought	Thousand seed weight	Bn-scaff_18702_1-p365839	C02	16.3596	Salami M et al. 2024a
Drought	Thousand seed weight	Bn-scaff_21861_1-p37272	C02	16.9026	Salami M et al. 2024a
Drought	RFW	C02-cluster-1	C02	21.68	Khanzada H et al., 2020
Drought	FW	Bn-scaff_20221_1-p84872	C02	24.1891	Zhang J et al., 2015
Drought	Thousand seed weight	Bn-scaff_23401_1-p78401	C02	27.3595	Salami M et al. 2024a
Drought	RFW	C02-cluster-2	C02	32.26	Khanzada H et al., 2020
Drought	RFW	C02-cluster-3	C02	32.58	Khanzada H et al., 2020
Drought	RFW	C02-cluster-4	C02	34.53	Khanzada H et al., 2020
Drought	R/S	Bn-scaff_17623_1-p657238	C02	42.7702	Zhang J et al., 2015
Drought	DTF	3143291	C02	45.6365	Raman et al., 2023
Drought	Myricetin	Bn-scaff_16704_1-p462410	C02	56.6814	Salami M et al. 2024b
Drought	SY	3101614|F|0–46:C>T-46:C>T	C03	3.13893	Raman et al., 2023
Drought	RFW	C03-cluster SCAFFOLDC03_RANDOM	C03	4.73	Khanzada H et al., 2020
Drought	R/S	Bn-scaff_22728_1-p1185330	C03	5.47971	Zhang J et al., 2015
Drought	Days to flowering	Bn-scaff_22728_1-p744551	C03	5.90454	Salami M et al. 2024a
Drought	Days to flowering, Branch number/plant	Bn-scaff_20646_1-p471045	C03	17.5546	Salami M et al. 2024a
Drought	Days to flowering, Branch number/plant	Bn-scaff_20646_1-p432227	C03	17.5794	Salami M et al. 2024a
Drought	R/S	Bn-scaff_17521_1-p1398928	C03	20.8517	Zhang J et al., 2015
Drought	PH	5150480|F|0–27:G>A-27:G>A	C03	23.3967	Raman et al., 2023
Drought	Protein content change	Bn-scaff_16092_1-p205960	C03	27.84	Sheng et al., 2023
Drought	SL	Bn-scaff_16394_2-p1222322	C03	50.0585	Zhang J et al., 2015
Drought	R/S	Bn-scaff_19248_1-p73640	C04	6.62716	Zhang J et al., 2015
Drought	Oil content change	Bn-scaff_23107_1-p47992	C05	0.04	Sheng et al., 2023
Drought	SPAD	27390133	C05	0.539869	Raman et al., 2023
Drought	R/S	Bn-scaff_16268_1-p444284	C05	12.805	Zhang J et al., 2015
Drought	Thousand seed weight	Bn-scaff_15818_1-p427676	C06	15.7244	Salami M et al. 2024a
Drought	Thousand seed weight	Bn-scaff_15818_1-p453625	C06	15.7518	Salami M et al. 2024a
Drought	Thousand seed weight	Bn-scaff_15818_1-p469375	C06	15.7669	Salami M et al. 2024a
Drought	Thousand seed weight	Bn-scaff_15818_1-p471106	C06	15.7686	Salami M et al. 2024a
Drought	RL, SVI	Bn-C06-p17371522	C06	17.37	Khanzada H et al., 2020
Drought	DTF	3141556	C06	27.7407	Raman et al., 2023
Drought	Composite D value	C06_30046203	C06	30.04	Lu et al., 2024
Drought	Composite D value	C06_30085017	C06	30.08	Lu et al., 2024
Drought	Myricetin	Bn-scaff_16069_1-p4833476	C07	52.7025	Salami M et al. 2024b
Drought	R/S	Bn-scaff_16445_1-p1834116	C08	34.9659	Zhang J et al., 2015
Drought	RFW	C09-cluster-1	C09	10.94	Khanzada H et al., 2020
Drought	RFW	C09-cluster-2	C09	11.49	Khanzada H et al., 2020
Drought	Root-to-shoot length ratio (R/S)	qR/s-19-1	C09	35.3496	Gad M et al., 2021
Drought	SY	5121657/≠3079649	C09	41.7903	Raman et al., 2023
Drought	SY	5121657/≠3079649	C09	41.7903	Raman et al., 2023
Drought	FW	Bn-scaff_16362_1-p404058	C09	43.7214	Zhang J et al., 2015
Drought	water loss ratio (WLR4); WLR2	C09_46221003	C09	46.221	Shahzad A et al., 2021
Drought	water loss ratio (WLR1)	C09_46268738	C09	46.2687	Shahzad A et al., 2021
Drought	water loss ratio (WLR2)	C09_46268778	C09	46.2688	Shahzad A et al., 2021
Drought	water loss ratio (WLR2); WLR4	C09_46270880	C09	46.2709	Shahzad A et al., 2021
Drought	DTF	3158874	C09	46.6233	Raman et al., 2023
Drought	PH	27247510/≠3088657	C09	48.1433	Raman et al., 2023
Heat	Sterile/aborted pods	chrA01_8090850	A01	8.01	Rahman M et al., 2018
Heat	Harvest index	UQnapus5153	A01	23.2984	Chen et al., 2022
Heat	Bio-Mass	UQnapus1279	A01	24.6149	Chen et al., 2022
Heat	Raceme height	chrA02_1133295	A02	1.13329	Rahman M et al., 2017
Heat	Pods on main raceme	chrA02_3316315	A02	3.31	Rahman M et al., 2018
Heat	Bio-Mass	UQnapus1420	A02	11.0026	Chen et al., 2022
Heat	Harvest index	UQnapus1090	A02	25.7944	Chen et al., 2022
Heat	Sterile/aborted pod	chrA03_4072206	A03	4.07221	Rahman M et al., 2017
Heat	Bio-Mass	UQnapus1557	A03	5.89849	Chen et al., 2022
Heat	Harvest index	UQnapus2837	A03	9.88288	Chen et al., 2022
Heat	Sterile/aborted pods	chrA03_13865121	A03	13.8651	Rahman M et al., 2018
Heat	Seed yield of five pods	UQnapus1661	A03	18.7372	Chen et al., 2022
Heat	Bio-Mass	UQnapus1669	A03	19.297	Chen et al., 2022
Heat	Bio-Mass	UQnapus1680	A03	20.8653	Chen et al., 2022
Heat	Bio-Mass	UQnapus5276	A03	29.5915	Chen et al., 2022
Heat	Seed yield of five pods	UQnapus1923	A04	11.4513	Chen et al., 2022
Heat	Harvest index	UQnapus2000	A04	18.2944	Chen et al., 2022
Heat	Harvest index	UQnapus2563	A05	4.10977	Chen et al., 2022
Heat	Bio-Mass	UQnapus5012	A05	10.2313	Chen et al., 2022
Heat	Seed yield of five pods	UQnapus0273	A05	17.3717	Chen et al., 2022
Heat	Bio-Mass	UQnapus5652	A06	3.95641	Chen et al., 2022
Heat	Pods on main raceme	chrA06_20870206	A06	20.8702	Rahman M et al., 2018
Heat	Pods on main raceme	chrA06_20955765	A06	20.9558	Rahman M et al., 2018
Heat	Harvest index	UQnapus2420	A07	6.23449	Chen et al., 2022
Heat	Seed yield of five pods	UQnapus2473	A07	11.6148	Chen et al., 2022
Heat	Seed yield of five pods	UQnapus0069	A07	17.1221	Chen et al., 2022
Heat	Seed yield of five pods	UQnapus2637	A08	2.61739	Chen et al., 2022
Heat	Sterile/aborted pods	chrA08_9665233	A08	9.66523	Rahman M et al., 2018
Heat	Seed yield whole plant	UQnapus2826	A09	8.74561	Chen et al., 2022
Heat	Raceme height	chrA09 26370461	A09	26.3705	Rahman M et al., 2017
Heat	Seed yield of five pods	UQnapus2957	A09	36.005	Chen et al., 2022
Heat	Sterile/aborted pod	chrA10_1216770	A10	1.21677	Rahman M et al., 2017
Heat	Pods on main raceme	chrA10_1645036	A10	1.64504	Rahman M et al., 2018
Heat	Bio-Mass	UQnapus4615	A10	6.60139	Chen et al., 2022
Heat	Bio-Mass	UQnapus3070	A10	8.77185	Chen et al., 2022
Heat	Raceme height	chrC01_15689071	C01	15.6891	Rahman M et al., 2017
Heat	Raceme height	chrC01_15689086	C01	15.6891	Rahman M et al., 2017
Heat	Raceme height	chrC01_26101660	C01	26.1017	Rahman M et al., 2017
Heat	Sterile/aborted pods	chrC01_38231402	C01	38.2314	Rahman M et al., 2018
Heat	Sterile/aborted pod	chrC02_13209244	C02	13.2092	Rahman M et al., 2017
Heat	Sterile/aborted pod	chrC02_13209276	C02	13.2093	Rahman M et al., 2017
Heat	Sterile/aborted pod	chrC02_13281695	C02	13.2817	Rahman M et al., 2017
Heat	Pod length	chrC02_33478452	C02	33.4785	Rahman M et al., 2017
Heat	Pollen sterility	chrC03_394217	C03	0.394217	Rahman M et al., 2018
Heat	plant height	chrC03_545192	C03	0.545192	Rahman M et al., 2017
Heat	Pod length	chrC03_58651519	C03	58.6515	Rahman M et al., 2017
Heat	Pollen sterility	chrC04_47184437	C04	47.1844	Rahman M et al., 2018
Heat	Pollen sterility	chrC04_47184438	C04	47.1844	Rahman M et al., 2018
Heat	Pollen sterility	chrC08_3759455	C08	3.75945	Rahman M et al., 2018
Heat	plant height	chrC08_32368215	C08	32.3682	Rahman M et al., 2017
Heat	Pod length	chrC09_43471822	C09	43.4718	Rahman M et al., 2017
Salinity	ST-RL	Bn-A01-p1372430	A01	0.973485	Wan H et al., 2017
Salinity	ST-SFW	Bn-A01-p7574355	A01	6.91659	Wan H et al., 2017
Salinity	ST-SFW	Bn-A01-p21855770	A01	18.4411	Wan H et al., 2017
Salinity	ST-SFW	Bn-A01-p22038749	A01	18.6561	Wan H et al., 2017
Salinity	ST-SFW	Bn-A01-p22038776	A01	18.6562	Wan H et al., 2017
Salinity	ST-SFW	Bn-A01-p22681496	A01	18.8311	Wan H et al., 2017
Salinity	GRL_R1	BnvaA0201847086	A02	1.84709	Zhang G et al., 2022
Salinity	SPAD_R2	BnvaA0202449329	A02	2.44933	Zhang G et al., 2022
Salinity	GV/GR/RSDI	rsA02_2496879	A02	2.49688	Zhang, Y et al., 2022
Salinity	LA_R2	BnvaA0202514802	A02	2.5148	Zhang G et al., 2022
Salinity	LA_R2	BnvaA0202514804	A02	2.5148	Zhang G et al., 2022
Salinity	GR	rsA02_3530820	A02	3.53082	Zhang, Y et al., 2022
Salinity	GV/GR	rsA02_8228124	A02	8.22812	Zhang, Y et al., 2022
Salinity	SNC	Bn-A03-p7939679	A03	7.21966	Wan H et al., 2017
Salinity	SNC	Bn-A03-p8032849	A03	7.32176	Wan H et al., 2017
Salinity	SNC	Bn-A03-p8033095	A03	7.32191	Wan H et al., 2017
Salinity	SNC	Bn-A03-p8802360	A03	8.10528	Wan H et al., 2017
Salinity	salt tolerance rating (STR)	qSTR-A3	A03	8.54	Zhang Y et al., 2024
Salinity	ST-RL	Bn-A03-p9873327	A03	9.0883	Wan H et al., 2017
Salinity	ST-GR/RL	Bn-A03-p14041361	A03	13.1873	Wan H et al., 2018
Salinity	ST-RL/FW	Bn-A03-p15615278	A03	14.6763	Wan H et al., 2018
Salinity	ST-RL/FW	Bn-A04-p3448682	A04	3.10385	Wan H et al., 2018
Salinity	ST-SL	Bn-A04-p11164883	A04	12.3158	Wan H et al., 2017
Salinity	HLN, HLW	rs12473	A05	6.21	Zhang, R et al., 2017
Salinity	GV/GR/RSDI	rsA05_6670181	A05	6.67018	Zhang, Y et al., 2022
Salinity	GV/GR/RSDI	rsA05_6692257	A05	6.69226	Zhang, Y et al., 2022
Salinity	GV	rsA05_6692275	A05	6.69228	Zhang, Y et al., 2022
Salinity	ST-SL	Bn-A05-p17420613	A05	14.4696	Wan H et al., 2017
Salinity	GR	rsA05_18700305	A05	18.7003	Zhang, Y et al., 2022
Salinity	SPAD_R2	BnvaA0601466004	A06	1.466	Zhang G et al., 2022
Salinity	SPAD_R2	BnvaA0601466007	A06	1.46601	Zhang G et al., 2022
Salinity	SPAD_R2	BnvaA0601466022	A06	1.46602	Zhang G et al., 2022
Salinity	SPAD_R2	BnvaA0601466028	A06	1.46603	Zhang G et al., 2022
Salinity	SPAD_R2	BnvaA0601466031	A06	1.46603	Zhang G et al., 2022
Salinity	GRL_R1	BnvaA0601570302	A06	1.5703	Zhang G et al., 2022
Salinity	SPAD_R2	BnvaA0601615195	A06	1.61519	Zhang G et al., 2022
Salinity	SPAD_R2	BnvaA0601653491	A06	1.65349	Zhang G et al., 2022
Salinity	SPAD_R2	BnvaA0601653886	A06	1.65389	Zhang G et al., 2022
Salinity	SPAD_R2	BnvaA0601655665	A06	1.65566	Zhang G et al., 2022
Salinity	RGR	Interval A06	A06	2.14	Yang, T et al., 2024
Salinity	ST-RL	Bn-A06-p2586825	A06	2.5474	Wan H et al., 2017
Salinity	ST-RL	Bn-A06-p3051799	A06	2.9448	Wan H et al., 2017
Salinity	ST-RL	Bn-A06-p3066372	A06	2.95921	Wan H et al., 2017
Salinity	ST-RL	Bn-A06-p3399869	A06	3.21642	Wan H et al., 2017
Salinity	HLN, HLW	rs14494	A06	4.96	Zhang, R et al., 2017
Salinity	HLN, HLW	rs14037	A06	23.44	Zhang, R et al., 2017
Salinity	HLN	rs14147	A06	24.37	Zhang, R et al., 2017
Salinity	RGR	Interval A07	A07	0.83	Yang, T et al., 2024
Salinity	ST-RL/FW	Bn-A07-p17887796	A07	2.23051	Wan H et al., 2018
Salinity	HLN, HLW	rs22322	A07	3.48	Zhang, R et al., 2017
Salinity	ST-SL	Bn-A08-p2898446	A08	2.35209	Wan H et al., 2017
Salinity	ST-SL	Bn-A08-p2910816	A08	2.36618	Wan H et al., 2017
Salinity	ST-SL	Bn-A08-p3120986	A08	2.6076	Wan H et al., 2017
Salinity	ST-SL	Bn-A08-p3178977	A08	2.65883	Wan H et al., 2017
Salinity	ST-SL	Bn-A08-p3269074	A08	2.74624	Wan H et al., 2017
Salinity	ST-SL	Bn-A08-p3269802	A08	2.74697	Wan H et al., 2017
Salinity	salt tolerance rating (STR)	qSTR-A8	A08	3.99	Zhang Y et al., 2024
Salinity	ST-SL	Bn-A08-p7881489	A08	6.85309	Wan H et al., 2017
Salinity	ST-SL	Bn-A08-p8355054	A08	7.24223	Wan H et al., 2017
Salinity	ST-SL	Bn-A08-p8432548	A08	7.27106	Wan H et al., 2017
Salinity	ST-SL	Bn-A08-p8581123	A08	7.46065	Wan H et al., 2017
Salinity	ST-GR/RL	Bn-A08-p14133917	A08	11.8312	Wan H et al., 2018
Salinity	ST-GR/FW	Bn-A08-p14500962	A08	12.2019	Wan H et al., 2018
Salinity	ST-RL/FW	Bn-A08-p17393018	A08	14.852	Wan H et al., 2018
Salinity	ST-GR/RL/FW	Bn-A08-p17462017	A08	14.9227	Wan H et al., 2018
Salinity	ST-RL/FW	Bn-A08-p17513789	A08	14.9698	Wan H et al., 2018
Salinity	ST-RL/FW	Bn-A08-p17654459	A08	15.1016	Wan H et al., 2018
Salinity	ST-GR/RL/FW	Bn-A08-p17686371	A08	15.1315	Wan H et al., 2018
Salinity	ST-GR/FW	Bn-A08-p18045254	A08	15.4955	Wan H et al., 2018
Salinity	ST-GR/RL/FW	Bn-A08-p18153504	A08	15.5977	Wan H et al., 2018
Salinity	ST-GR/RL/FW	Bn-A08-p18432800	A08	15.8741	Wan H et al., 2018
Salinity	ST-RL/FW	Bn-A08-p18433093	A08	15.8744	Wan H et al., 2018
Salinity	ST-GR/RL/FW	Bn-A08-p18433672	A08	15.8748	Wan H et al., 2018
Salinity	HLN, HLW	rs18442	A08	17.01	Zhang, R et al., 2017
Salinity	ST-SFW	Bn-A08-p20091818	A08	17.3656	Wan H et al., 2017
Salinity	ST-SL	Bn-A09-p33179406	A09	30.8929	Wan H et al., 2017
Salinity	GR	rsA09_31840807	A09	31.8408	Zhang, Y et al., 2022
Salinity	ST-GR/RL	Bn-scaff_17028_1-p1940	A10	12.6623	Wan H et al., 2018
Salinity	ST-SL	Bn-scaff_15838_1-p1804226	C01	2.15978	Wan H et al., 2017
Salinity	ST-SL	Bn-scaff_15838_1-p1804241	C01	2.1599	Wan H et al., 2017
Salinity	ST-SL	Bn-scaff_15838_1-p1806419	C01	2.16199	Wan H et al., 2017
Salinity	ST-SL	Bn-scaff_15838_1-p1810027	C01	2.16369	Wan H et al., 2017
Salinity	ST-RL/FW	Bn-scaff_15838_5-p160091	C01	3.03054	Wan H et al., 2018
Salinity	ST-RL/FW	Bn-scaff_15838_5-p170327	C01	3.04086	Wan H et al., 2018
Salinity	salt tolerance rating (STR)	qSTR-C2	C02	45.58	Zhang Y et al., 2024
Salinity	HLN, HLW	rs27904	C03	12.84	Zhang, R et al., 2017
Salinity	HLD	rs40822	C03	34.61	Zhang, R et al., 2017
Salinity	salt tolerance rating (STR)	qSTR-C3.1	C03	46.73	Zhang Y et al., 2024
Salinity	HLN, HLW	rs24406	C03	52.36	Zhang, R et al., 2017
Salinity	salt tolerance rating (STR)	qSTR-C3.2	C03	56.525	Zhang Y et al., 2024
Salinity	RSDI	rsC04_5933538	C04	5.93354	Zhang, Y et al., 2022
Salinity	RSDI	rsC04_5933539	C04	5.93354	Zhang, Y et al., 2022
Salinity	RSDI	rsC04_5933579	C04	5.93358	Zhang, Y et al., 2022
Salinity	RSDI	rsC04_5933820	C04	5.93382	Zhang, Y et al., 2022
Salinity	salt tolerance rating (STR)	qSTR-C4	C04	41.255	Zhang Y et al., 2024
Salinity	HLN, HLW, RLD, RLW	rs8970	C04	44.58	Zhang, R et al., 2017
Salinity	ST-GR/RL/FW	Bn-scaff_16888_1-p1140119	C04	45.3251	Wan H et al., 2018
Salinity	RGR	Interval C05	C05	57.3	Yang, T et al., 2024
Salinity	RGR	Interval C05	C05	57.33	Yang, T et al., 2024
Salinity	SNC	Bn-scaff_18206_1-p435713	C06	18.702	Wan H et al., 2017
Salinity	salt tolerance rating (STR)	qSTR-C6	C06	19.695	Zhang Y et al., 2024
Salinity	RGR	Interval C06	C06	24.06	Yang, T et al., 2024
Salinity	RGR	Interval C06	C06	24.13	Yang, T et al., 2024
Salinity	RGR	scaffoldC06–24173131	C06	24.17	Yang, T et al., 2024
Salinity	RGR	scaffoldC06–24285682	C06	24.29	Yang, T et al., 2024
Salinity	RGR	Interval C06	C06	27.24	Yang, T et al., 2024
Salinity	ST-SFW	Bn-scaff_16116_1-p406330	C06	28.2997	Wan H et al., 2017
Salinity	RGR	Interval C06	C06	45.96	Yang, T et al., 2024
Salinity	salt tolerance rating (STR)	qSTR-C7.1	C07	7.99	Zhang Y et al., 2024
Salinity	salt tolerance rating (STR)	qSTR-C7.2	C07	10.255	Zhang Y et al., 2024
Salinity	salt tolerance rating (STR)	qSTR-C7.3	C07	11.625	Zhang Y et al., 2024
Salinity	SNC	Bn-scaff_16110_1-p3586046	C07	41.328	Wan H et al., 2017
Salinity	SNC	Bn-scaff_16110_1-p3584073	C07	41.3299	Wan H et al., 2017
Salinity	SNC	Bn-scaff_16110_1-p3584024	C07	41.33	Wan H et al., 2017
Salinity	salt tolerance rating (STR)	qSTR-C7.4	C07	42.955	Zhang Y et al., 2024
Salinity	RLN	rs35083	C08	25.3	Zhang, R et al., 2017
Salinity	salt tolerance rating (STR)	qSTR-C9	C09	11.43	Zhang Y et al., 2024
Salinity	GR	rsC09_12521248	C09	12.5212	Zhang, Y et al., 2022
Salinity	GV/GR	rsC09_12521335	C09	12.5213	Zhang, Y et al., 2022
Salinity	GV	rsC09_12645583	C09	12.6456	Zhang, Y et al., 2022
Salinity	GV	rsC09_12645586	C09	12.6456	Zhang, Y et al., 2022
Salinity	GV/GR/RSDI	rsC09_12949548	C09	12.9495	Zhang, Y et al., 2022
Salinity	GV/GR/RSDI	rsC09_12949561	C09	12.9496	Zhang, Y et al., 2022
Waterlogging	Waterlogging tolerance index (WTI)	A01_17915521	A01	17.9155	Guo Y et al., 2022
Waterlogging	WTC_GCC; WTC_CVM	BnvaA0203615246	A02	3.62	Li et al., 2022
Waterlogging	WTC (Morphological/Spectral)	BnvaA0203615246	A02	3.62	Li et al., 2022
Waterlogging	Waterlogging tolerance index (WTI)	A02_18093458	A02	18.0935	Guo Y et al., 2022
Waterlogging	Waterlogging tolerance index (WTI)	A02_21376876	A02	21.3769	Guo Y et al., 2022
Waterlogging	Waterlogging tolerance index (WTI)	A03_7064227	A03	7.06423	Guo Y et al., 2022
Waterlogging	Seedling death rate (SDR)	Bn-A03-p15002477	A03	14.1324	Wang et al., 2020
Waterlogging	Waterlogging tolerance index (WTI)	A03_21563428	A03	21.5634	Guo Y et al., 2022
Waterlogging	Seedling death rate (SDR)	Bn-A04-p313935	A04	0.257909	Wang et al., 2020
Waterlogging	Seedling death rate (SDR)	Bn-A04-p314536	A04	0.25841	Wang et al., 2020
Waterlogging	Seedling death rate (SDR)	Bn-A04-p3351150	A04	3.01679	Wang et al., 2020
Waterlogging	Seedling death rate (SDR)	Bn-A04-p3395103	A04	3.05997	Wang et al., 2020
Waterlogging	Seedling death rate (SDR)	Bn-A04-p3485611	A04	3.13497	Wang et al., 2020
Waterlogging	Seedling death rate (SDR)	Bn-A04-p5398352	A04	5.68715	Wang et al., 2020
Waterlogging	Seedling death rate (SDR)	Bn-A04-p6749073	A04	8.00165	Wang et al., 2020
Waterlogging	Seedling death rate (SDR)	Bn-A04-p6749114	A04	8.00179	Wang et al., 2020
Waterlogging	Seedling death rate (SDR)	Bn-A04-p6752299	A04	8.00562	Wang et al., 2020
Waterlogging	Seedling death rate (SDR)	Bn-A04-p6773984	A04	8.02825	Wang et al., 2020
Waterlogging	Seedling death rate (SDR)	Bn-A04-p6776786	A04	8.03107	Wang et al., 2020
Waterlogging	Seedling death rate (SDR)	Bn-A04-p6783717	A04	8.038	Wang et al., 2020
Waterlogging	Seedling death rate (SDR)	Bn-A04-p7113498	A04	8.38914	Wang et al., 2020
Waterlogging	Seedling death rate (SDR)	Bn-A04-p7113584	A04	8.38922	Wang et al., 2020
Waterlogging	Seedling death rate (SDR)	Bn-A04-p7133952	A04	8.39148	Wang et al., 2020
Waterlogging	Seedling death rate (SDR)	Bn-A04-p7139140	A04	8.39575	Wang et al., 2020
Waterlogging	Seedling death rate (SDR)	Bn-A04-p7142597	A04	8.40108	Wang et al., 2020
Waterlogging	Seedling death rate (SDR)	Bn-A04-p8208799	A04	9.50448	Wang et al., 2020
Waterlogging	Waterlogging tolerance index (WTI)	A07_5944622	A07	5.94462	Guo Y et al., 2022
Waterlogging	Relative root length (RRL)	qRRL.A7-2a	A07	10.49	Ding et al., 2020
Waterlogging	Relative root length (RRL)	qRRL.A7-2a	A07	10.49	Xiao-yu D et al., 2020
Waterlogging	Relative fresh weight (RFW)	qRFW.A7a	A07	20.93	Ding et al., 2020
Waterlogging	Relative fresh weight (RFW)	qRFW.A7a	A07	20.93	Xiao-yu D et al., 2020
Waterlogging	Relative fresh weight (RFW)	qRFW.A7b	A07	22.23	Ding et al., 2020
Waterlogging	Relative hypocotyl length (RHL)	qRHL.A7b	A07	22.23	Ding et al., 2020
Waterlogging	Relative fresh weight (RFW)	qRFW.A7b	A07	22.23	Xiao-yu D et al., 2020
Waterlogging	Relative hypocotyl length (RHL)	qRHL.A7b	A07	22.23	Xiao-yu D et al., 2020
Waterlogging	Waterlogging tolerance index (WTI)	A08_9122327	A08	9.12233	Guo Y et al., 2022
Waterlogging	Waterlogging tolerance index (WTI)	A08_9122333	A08	9.12233	Guo Y et al., 2022
Waterlogging	WTC_GCC	BnvaA1013680773	A10	13.68	Li et al., 2022
Waterlogging	Relative root length (RRL)	qRRL.C1a	C01	5.98	Ding et al., 2020
Waterlogging	Relative root length (RRL)	qRRL.C1a	C01	5.98	Xiao-yu D et al., 2020
Waterlogging	Relative root length (RRL)	qRRL.C1-2b	C01	6.45	Ding et al., 2020
Waterlogging	Relative root length (RRL)	qRRL.C1-2b	C01	6.45	Xiao-yu D et al., 2020
Waterlogging	Waterlogging tolerance index (WTI)	C01_21670687	C01	21.6707	Guo Y et al., 2022
Waterlogging	Waterlogging tolerance index (WTI)	C01_21670711	C01	21.6707	Guo Y et al., 2022
Waterlogging	Waterlogging tolerance index (WTI)	C03_1206973	C03	1.20697	Guo Y et al., 2022
Waterlogging	Seedling death rate (SDR)	Bn-scaff_17298_1-p679830	C03	22.9633	Wang et al., 2020
Waterlogging	Seedling death rate (SDR)	Bn-scaff_18712_1-p429589	C04	14.1521	Wang et al., 2020
Waterlogging	Seedling death rate (SDR)	Bn-scaff_18712_1-p434719	C04	14.1574	Wang et al., 2020
Waterlogging	Seedling death rate (SDR)	Bn-scaff_18712_1-p441302	C04	14.1641	Wang et al., 2020
Waterlogging	Seedling death rate (SDR)	Bn-scaff_18712_1-p441610	C04	14.1644	Wang et al., 2020
Waterlogging	Seedling death rate (SDR)	Bn-scaff_18712_1-p441715	C04	14.1644	Wang et al., 2020
Waterlogging	Waterlogging tolerance index (WTI)	C04_37871636	C04	37.8716	Guo Y et al., 2022
Waterlogging	Waterlogging tolerance index (WTI)	C05_3454647	C05	3.45465	Guo Y et al., 2022
Waterlogging	Waterlogging tolerance index (WTI)	C05_20294429	C05	20.2944	Guo Y et al., 2022
Waterlogging	Waterlogging tolerance index (WTI)	C05_24240658	C05	24.2407	Guo Y et al., 2022
Waterlogging	Seedling death rate (SDR)	Bn-scaff_17799_1-p2284230	C06	34.2252	Wang et al., 2020
Waterlogging	Relative hypocotyl length (RHL)	qRHL.C6-2a	C06	34.34	Ding et al., 2020
Waterlogging	Relative hypocotyl length (RHL)	qRHL.C6b	C06	34.34	Ding et al., 2020
Waterlogging	Relative hypocotyl length (RHL)	qRHL.C6-2a	C06	34.34	Xiao-yu D et al., 2020
Waterlogging	Relative hypocotyl length (RHL)	qRHL.C6b	C06	34.34	Xiao-yu D et al., 2020
Waterlogging	Waterlogging tolerance index (WTI)	C07_24220481	C07	24.2205	Guo Y et al., 2022
Waterlogging	Waterlogging tolerance index (WTI)	C07_34173942	C07	34.1739	Guo Y et al., 2022
Waterlogging	Waterlogging tolerance index (WTI)	C07_34794133	C07	34.7941	Guo Y et al., 2022
Waterlogging	Waterlogging tolerance index (WTI)	C07_34794148	C07	34.7941	Guo Y et al., 2022
Waterlogging	Waterlogging tolerance index (WTI)	C07_34794157	C07	34.7942	Guo Y et al., 2022
Waterlogging	Waterlogging tolerance index (WTI)	C07_34794223	C07	34.7942	Guo Y et al., 2022
Waterlogging	Waterlogging tolerance index (WTI)	C07_34799958	C07	34.8	Guo Y et al., 2022
Waterlogging	Waterlogging tolerance index (WTI)	C07_3480125	C07	34.8013	Guo Y et al., 2022
Waterlogging	Waterlogging tolerance index (WTI)	C07_34801587	C07	34.8016	Guo Y et al., 2022
Waterlogging	Waterlogging tolerance index (WTI)	C07_34801595	C07	34.8016	Guo Y et al., 2022
Waterlogging	Waterlogging tolerance index (WTI)	C07_34801735	C07	34.8017	Guo Y et al., 2022
Waterlogging	Waterlogging tolerance index (WTI)	C07_3480562	C07	34.8056	Guo Y et al., 2022
Waterlogging	Waterlogging tolerance index (WTI)	C07_34806291	C07	34.8063	Guo Y et al., 2022
Waterlogging	Waterlogging tolerance index (WTI)	C07_34806496	C07	34.8065	Guo Y et al., 2022
Waterlogging	Waterlogging tolerance index (WTI)	C07_34806589	C07	34.8066	Guo Y et al., 2022
Waterlogging	Waterlogging tolerance index (WTI)	C07_34806638	C07	34.8066	Guo Y et al., 2022
Waterlogging	Waterlogging tolerance index (WTI)	C07_3480665	C07	34.8066	Guo Y et al., 2022
Waterlogging	Waterlogging tolerance index (WTI)	C07_34806656	C07	34.8067	Guo Y et al., 2022
Waterlogging	Waterlogging tolerance index (WTI)	C07_3480676	C07	34.8068	Guo Y et al., 2022
Waterlogging	Waterlogging tolerance index (WTI)	C07_3480677	C07	34.8068	Guo Y et al., 2022
Waterlogging	Relative root length (RRL)	qRRL.C7-1b	C07	34.86	Ding et al., 2020
Waterlogging	Relative root length (RRL)	qRRL.C7-1b	C07	34.86	Xiao-yu D et al., 2020
Waterlogging	Relative root length (RRL)	qRRL.C7-2a	C07	36.07	Ding et al., 2020
Waterlogging	Relative root length (RRL)	qRRL.C7-2a	C07	36.07	Xiao-yu D et al., 2020
Waterlogging	Waterlogging tolerance index (WTI)	C07_36448396	C07	36.4484	Guo Y et al., 2022
Waterlogging	Waterlogging tolerance index (WTI)	C07_36448408	C07	36.4484	Guo Y et al., 2022
Waterlogging	Waterlogging tolerance index (WTI)	C07_37327432	C07	37.3274	Guo Y et al., 2022
Waterlogging	Relative hypocotyl length (RHL)	qRHL.C7a	C07	40.1	Ding et al., 2020
Waterlogging	Relative hypocotyl length (RHL)	qRHL.C7a	C07	40.1	Xiao-yu D et al., 2020
Waterlogging	Relative hypocotyl length (RHL)	qRHL.C7-2b	C07	40.77	Ding et al., 2020
Waterlogging	Relative hypocotyl length (RHL)	qRHL.C7-2b	C07	40.77	Xiao-yu D et al., 2020
Waterlogging	Waterlogging tolerance index (WTI)	C08_7565108	C08	7.56511	Guo Y et al., 2022
Waterlogging	Waterlogging tolerance index (WTI)	C08_23548319	C08	23.5483	Guo Y et al., 2022
Waterlogging	Waterlogging tolerance index (WTI)	C08_23548339	C08	23.5483	Guo Y et al., 2022
Waterlogging	Waterlogging tolerance index (WTI)	C08_23548356	C08	23.5484	Guo Y et al., 2022
Waterlogging	Waterlogging tolerance index (WTI)	C09_9020098	C09	9.0201	Guo Y et al., 2022
